# Supplementary material for: Biological characteristics associated with virulence in Clostridioides difficile ribotype 002 in Hong Kong
Source: Emerg Microbes Infect. 2020 Mar 17;9(1):631–8. doi: 10.1080/22221751.2020.1739564 (PMC7144233; doi:10.1080/22221751.2020.1739564)
Supplement: Supplemental Material [file TEMI_A_1739564_SM2174.xlsx]

## Sheet: Sheet1
		Score
		0	1	2	3	4
Category	Edema	No edema	Mild edema with minimal (<2x) multifocal submucosal expansion	Moderate edema with moderate (2-3x) multifocal submucosal expansion	Severe edema with severe (>3x) multifocal submucosal expansion	Same as score 3 with diffuse submucosal expansion
	Cellular Infiltration	No inflammation	Minimal multifocal neutrophilic inflammation	Moderate multifocal neutrophilic inflammation (greater submucosal)	Severe multifocal to coalescing neutrophilic inflammation (greater subsucosal ± mural involvement)	Same as score 3 with abscesses or extensive mural involvement
	Epithelial changes	No epithelial changes	Minimal multifocal superficial epithelial damage (vacuolation, apoptotic figures, villus tip attenuation/ necrosis)	Moderate multifocal superficial epithelial damage (vacuolation, apoptotic figures, villus tip attenuation/ necrosis)	Severe multifocal epithelial damage (same as above) ± pseudomembrance (introluminal neutrophils, sloughed epithelium in a fibrinous matrix)	Same as score 3 with significant pseudomembrance or epithelial ulceration (focal complete loss of epithelium)
	Supplmentray Table 1. Criteria for Histology Scores, modified and adapted from [51].
